# Supplementary material for: 2-Phenylpyridine Derivatives: Synthesis and Insecticidal Activity against Mythimna separata, Aphis craccivora, and Tetranychus cinnabarinus
Source: Molecules. 2023 Feb 6;28(4):1567. doi: 10.3390/molecules28041567 (PMC9967329; doi:10.3390/molecules28041567)
Supplement: Supplementary file 1 [file molecules-28-01567-s001.zip]

Archive with 1 entries (1 files):
- molecules-2146244-supplementary.pdf
